# Supplementary material for: Repression of GhTUBB1 Reduces Plant Height in Gossypium hirsutum
Source: Int J Mol Sci. 2023 Oct 21;24(20):15424. doi: 10.3390/ijms242015424 (PMC10607470; doi:10.3390/ijms242015424)
Supplement: Supplementary file 1 [file ijms-24-15424-s001.zip › Table S1.xlsx]

## Sheet: Table S1
Table S1. The TUB family members in the databases of cotton, A. thaliana, V. vinifera and T. cacao.
Arabidopsis thaliana	Vitis vinifera	Theobroma cacao	Gossypium arboreum	Gossypium raimondii	Gossypium hirsutum	Gossypium barbadense
AT1G75780.1	Vitvi18g01120_P001	Tc08v2_p003730.1	Ga06G0039.1	Gorai.010G003800.1	Gh_D06G2276.1	Gbar_D06G000230.1
AT1G20010.1	Vitvi10g01005_P001	Tc05v2_p010650.1	Ga05G1974.1	Gorai.009G194500.1	Gh_A06G0038.1	Gbar_A06G000130.1
AT5G62700.1	Vitvi06g01847_P001	Tc09v2_p021110.1	Ga05G1174.1	Gorai.002G123400.1	Gh_A01G0900.1	Gbar_A01G010260.1
AT5G62690.1	Vitvi17g00214_P001	Tc06v2_p000280.1	Ga03G1117.1	Gorai.009G115600.1	Gh_D05G1777.1	Gbar_A05G018390.1
AT5G12250.1	Vitvi08g00961_P001	Tc05v2_p002120.1	Ga11G0323.1	Gorai.001G132500.1	Gh_D01G0939.1	Gbar_D05G019040.1
AT5G23860.1	Vitvi02g00340_P001	Tc09v2_p021120.1	Ga07G1306.1	Gorai.005G118100.1	Gh_Sca004867G04.1	Gbar_D01G010790.1
AT2G29550.1	Vitvi16g04364_P001	Tc03v2_p014720.1	Ga09G1948.1	Gorai.007G351900.1	Gh_D05G1052.1	Gbar_D05G040550.1
AT4G20890.1	Vitvi00g04486_P001	Tc09v2_p025900.1	Ga09G0571.1	Gorai.006G049000.1	Gh_D02G1039.1	Gbar_A05G010810.1
AT5G44340.1	Vitvi06g00569_P001	Tc03v2_p003980.1	Ga01G2180.1	Gorai.003G126300.1	Gh_D11G3344.1	Gbar_A03G008930.1
	Vitvi08g02232_P001	Tc03v2_p023140.1	Ga08G2131.1	Gorai.004G210600.1	Gh_A11G2742.1	Gbar_D11G033670.1
	Vitvi02g00327_P001	Tc03v2_p023270.1	Ga09G1894.1	Gorai.013G261300.1	Gh_D07G1176.1	Gbar_A11G032900.1
			Ga08G2143.1	Gorai.009G094600.1	Gh_D09G0419.1	Gbar_D07G012900.1
			Ga13G2741.1	Gorai.006G191900.1	Gh_D03G1145.1	Gbar_D09G017060.1
			Ga01G2554.1	Gorai.004G211800.1	Gh_A03G0396.1	Gbar_A09G017410.1
			Ga01G2555.1	Gorai.003G159400.1	Gh_A09G2511.1	Gbar_D03G012620.1
			Ga05G2720.1	Gorai.003G159300.1	Gh_A08G2390.1	Gbar_A03G005690.1
			Ga01G1198.1	Gorai.003G159100.1	Gh_D08G1948.1	Gbar_A09G018570.1
			Ga01G2557.1		Gh_A05G0766.1	Gbar_A09G004550.1
			Ga05G0964.1		Gh_D13G2360.1	Gbar_A08G019480.1
					Gh_D05G0897.1	Gbar_D13G024620.1
					Gh_A13G1964.1	Gbar_D05G009270.1
					Gh_A09G2388.1	Gbar_A08G019610.1
					Gh_D08G1960.1	Gbar_A13G024050.1
					Gh_D03G1455.1	Gbar_D08G020540.1
					Gh_A03G0126.1	Gbar_D03G016090.1
					Gh_A03G0127.1	Gbar_A03G002350.1
					Gh_A05G2179.1	Gbar_A03G002360.1
					Gh_A08G2381.1	Gbar_A05G025040.1
					Gh_D03G1454.1	Gbar_D03G016080.1
					Gh_D09G1655.1	Gbar_D09G018330.1
					Gh_D09G1534.1	Gbar_D03G016060.1
					Gh_Sca005103G03.1
					Gh_D03G1452.1
					Gh_A03G0129.1
					Gh_A07G1077.1
