# Supplementary material for: Repression of GhTUBB1 Reduces Plant Height in Gossypium hirsutum
Source: Int J Mol Sci. 2023 Oct 21;24(20):15424. doi: 10.3390/ijms242015424 (PMC10607470; doi:10.3390/ijms242015424)
Supplement: Supplementary file 1 [file ijms-24-15424-s001.zip › Table S2.xlsx]

## Sheet: Table S2
Table S2. Primers used for qPCR analysis and assays of VIGS, Y1H and Dual-luciferase.
Primer name	Primer sequences (5'->3')	Description
GhTUBB1-qPCR-F	GTTCCGAGGCAAAATGAGCACG	qPCR for GhTUBB1 expression
GhTUBB1-qPCR-R	CAAAAAGGCCTTGCGACGGAAC
AmCBF1 RT F	GTGCTGACGTGGAATTTGATGA	qPCR for AmCBF1 expression
AmCBF1 RT R	ATTTCACGGGTTGGGGTTTCT
GhUBQ RT F	AGCTCGGATACGATTGATAACG	qPCR for internal control
GhUBQ RT R	GAAGACGAAGAACAAGGGGAAG
GhTUBB1-VIGS-F	AGTTTTGGGAAGTGATTTGCG	Amplify the GhTUBB1 specific fragment inserted into pTRV2 for VIGS assay
GhTUBB1-VIGS-R	TGTACCTCCTCCAAGTGAATG
VIGS-AmCBF1 -F	aaggttaccgaattctctagaCAAGAAGACCAGGATTTGGCTC	Amplify the AmCBF1 specific fragment inserted into pTRV2 for VIGS assay
VIGS-AmCBF1 -R	gagacgcgtgagctcggtaccAAGTAATGTGTTGGCGACATC
GhTUBB1-YIH-F	AACTGCCTGTGAAATGTCGG	Amplify the GhTUBB1 promoter (3 kb ) fragment, which is used for yeast one-hybrid assay
GhTUBB1-YIH-R	GGTTTGGATTGGGAGAGGAATGG
AD-AmCBF1-F	gccatggaggccagtgaattcATGTTTTCCTTCAATCATTTTTCCGATCCAC	Amplify the full length of AmCBF1 CDS, which is used for yeast one-hybrid assay
AD-AmCBF1-R	cagctcgagctcgatggatccTTAAATTGAATAACTCCACAATGAAACTTCAGCA
GhTUBB1-Luc-F	ACCTGCTCACTATACTAACTGCC	Amplify the GhTUBB1 promoter (3 kb ) fragment, which is used for Dual-luciferase assay
GhTUBB1-Luc-R	GGTTTGGATTGGGAGAGGAATG
1302-AmCBF1-F	CGGGGGACTCTTGACCATGTTTTCCTTCAATCATTTTTCCGATCCAC	Amplify the full length of AmCBF1 CDS, which is used for Dual-luciferase assay
1302-AmCBF1-R	TAGTCAGATCTACCATAATTGAATAACTCCACAATGAAACTTCAGCA
